# Supplementary material for: PRKCSH deficiency promotes an anti-tumor immune microenvironment via UPR activation and M1 macrophage polarization
Source: Cancer Cell Int. 2025 Dec 5;26:4. doi: 10.1186/s12935-025-04104-2 (PMC12797428; doi:10.1186/s12935-025-04104-2)
Supplement: Supplementary file 2 — Supplementary Material 2. [file 12935_2025_4104_MOESM2_ESM.zip]

Archive with 14 entries (12 files):
- PRKCSH-KO sequencing/
- PRKCSH-KO sequencing/.sglock/
- PRKCSH-KO sequencing/0001_31522102500854_(A549-WT)_[152F].ab1
- PRKCSH-KO sequencing/0001_31522102500854_(A549-WT)_[152F].seq
- PRKCSH-KO sequencing/0002_31522102500854_(A549-WT)_[782R].ab1
- PRKCSH-KO sequencing/0002_31522102500854_(A549-WT)_[782R].seq
- PRKCSH-KO sequencing/0004_31522102500855_(PRKCSH-KO1)_[782R].ab1
- PRKCSH-KO sequencing/0004_31522102500855_(PRKCSH-KO1)_[782R].seq
- PRKCSH-KO sequencing/0005_31522110701772_(PRKCSH-KO2)_[152F].ab1
- PRKCSH-KO sequencing/0005_31522110701772_(PRKCSH-KO2)_[152F].seq
- PRKCSH-KO sequencing/0016_31522102500861_(PRKCSH-KO3)_[782R].ab1
- PRKCSH-KO sequencing/0016_31522102500861_(PRKCSH-KO3)_[782R].seq
- PRKCSH-KO sequencing/PRKCSH Full length of the genome(FROM NCBI).docx
- PRKCSH-KO sequencing/PRKCSH Knockout sequencing results.docx
